# Supplementary material for: A hierarchical pathway for assembly of the distal appendages that organize primary cilia
Source: eLife. 2025 Jan 30;14:e85999. doi: 10.7554/eLife.85999 (PMC11984956; doi:10.7554/eLife.85999)
Supplement: Figure 1—figure supplement 5—source data 1. [file elife-85999-fig1-figsupp5-data1.zip]

Archive with 5 entries (4 files):
- Figure 1-figure supplement 5-Source Data/
- Figure 1-figure supplement 5-Source Data/Figure 1-figure supplement 5-Source Data 1.xlsx
- __MACOSX/Figure 1-figure supplement 5-Source Data/._Figure 1-figure supplement 5-Source Data 1.xlsx
- Figure 1-figure supplement 5-Source Data/Figure 1-figure supplement 5-Source Data 2.xlsx
- __MACOSX/Figure 1-figure supplement 5-Source Data/._Figure 1-figure supplement 5-Source Data 2.xlsx
