# Supplementary material for: A hierarchical pathway for assembly of the distal appendages that organize primary cilia
Source: eLife. 2025 Jan 30;14:e85999. doi: 10.7554/eLife.85999 (PMC11984956; doi:10.7554/eLife.85999)
Supplement: Figure 1—figure supplement 5—source data 1. [file elife-85999-fig1-figsupp5-data1.zip › Figure 1-figure supplement 5-Source Data/Figure 1-figure supplement 5-Source Data 2.xlsx]

## Sheet: IF condition
Exp. No.	Cell	Microscopy	Culture condition and fixation method	Primary antibody for 488 channel	Primary antibody for 568 channel	Primary antibody for 647 channel	Nuclear stain	Date
KAN677-1	RPE-hTERT	wide-field	+ FBS for 24 hours, fixed in 4% PFA at RT for 15 minutes.	IFT88, Proteintech, 13967-1-AP, 1:1000	CEP170, Invitrogen, 41-3200, 1:1000	Ac-Tub, 6B-11, Santa Cruz, 1:1000	DAPI	2021-05-31
KAN677-2	RPE-hTERT	wide-field	- FBS for 24 hours, fixed in 4% PFA at RT for 15 minutes.	IFT88, Proteintech, 13967-1-AP, 1:1000	CEP170, Invitrogen, 41-3200, 1:1000	Ac-Tub, 6B-11, Santa Cruz, 1:1000	DAPI	2021-05-31
KAN677-3	RPE-hTERT	wide-field	+ FBS for 24 hours, fixed in 4% PFA at RT for 15 minutes.	IFT88, Proteintech, 13967-1-AP, 1:1000	CEP170, Invitrogen, 41-3200, 1:1000	Ac-Tub, 6B-11, Santa Cruz, 1:1000	DAPI	2021-05-31
KAN677-4	RPE-hTERT	wide-field	- FBS for 24 hours, fixed in 4% PFA at RT for 15 minutes.	IFT88, Proteintech, 13967-1-AP, 1:1000	CEP170, Invitrogen, 41-3200, 1:1000	Ac-Tub, 6B-11, Santa Cruz, 1:1000	DAPI	2021-05-31

## Sheet: Raw data 
	+FBS		-FBS
	Rep.1	Rep.2	Rep.1	Rep.2
	0.590503	0.862523	2.12656	1.87054
	0.492086	0.101035	1.20069	0.265457
	0.378672	2.50759	2.08363	2.13514
	0.491523	2.67435	2.57572	2.53014
	1.18963	0.486246	1.05184	1.58998
	1.36359	0.971854	2.67263	2.40741
	0.222329	1.7963	0.556197	0.635991
	1.48657	0.125497	1.58273	3.48242
	2.68313	0.875711	1.40915	3.18932
	1.09665	0.831043	1.49931	4.2654
	1.07903	1.23752	2.80254	4.37217
	0.379421	1.50447	3.32781	2.38018
	1.52106	1.58168	1.5728	1.92393
	1.07528	0.651519	1.98559	2.67244
	0.8462	2.28957	1.80938	1.5468
	1.35534	0.409459	2.0617	0.0899747
	1.1915	0.42052	1.22281	1.95732
	0.117163	0.801477	2.51554	4.06737
	0.0877318	1.21774	2.32696	3.1606
	0.75978	2.08814	1.58273	1.21221
	0.899064	1.59274	0.320559	1.32814
	0.175089	1.42598	1.45151	5.54227
	1.08334	1.67846	1.45526	0.282686
	0.88163	1.92137	2.16424	1.54744
	0.509519	1.64762	1.97603	3.7298
	0.0807958	0.674066	1.55255	1.32367
	0.900188	0.091889	3.10773	4.58701
	1.38159	0.96994	2.34345	2.56843
	0.269757	1.33601	1.59792	2.27851
	0.370048	0.0261629	3.30288	0.314805
	0.472215	0.914849	2.68163	1.89074
	0.414664	0.137621	0.958864	3.61813
	0.705791	0.354368	1.42845	2.51312
	0.547012	0.0393506	1.82006	1.43704
	1.26518	1.60083	1.46295	3.90401
	0.972174	0.297576	1.48825	3.68216
	1.04866	2.09388	2.51423	1.96711
	0.800647	1.44661	2.25553	1.51106
	0.53239	1.08523	1.41496	2.23129
	0.204708	1.07757	2.3129	2.92322
	0.303875	0.53687	2.01783	2.03581
	1.1885	0.713842	2.20061	0.826363
	1.14558	0.129963	1.66934	2.40783
	6.26158	1.24922	1.98615	1.56041
	0.597626	1.34898	1.37165	1.60466
	0.145282	0.631099	3.52521	0.410948
	0.607749	0.365216	0.268069	3.06722
	1.38628	1.3962	1.91904	3.21548
	1.02279	1.25284	2.0392	1.16669
	0.719663	0.236317	1.70646	1.01482
	0.370986	2.08154	1.43651	2.52737
	2.04651	0.260352	1.17369	2.41911
	3.0963	1.31197	0.0854823	2.20172
	0.654239	1.64209	4.42202	3.78936
	1.09796	3.19144	2.3995	2.52971
	0.442783	0.888474	3.3548	2.6584
	0.483087	1.71781	1.53793	2.15046
	1.05747	0.41031	1.55836	1.04992
	0.0896064	0.422009	1.96628	2.24575
	0.795585	1.00844	1.41327	0.912509
	0.532765	0.808921	2.14474	2.0139
	0.744971	0.111883	1.47757	2.56992
	0.909749	0.137834	2.12637	2.26575
	1.52837	1.79949		3.11253
	0.362175	1.44725		1.38536
	1.65078	1.12011		3.00171
	0.338555	0.290982		1.81311
	1.81331	1.38174		1.97859
	2.89552	1.24029		15.1557
	0.381858	1.25688		3.95442
	1.40052	0.103588		2.33722
	0.547012	0.959943		2.79113
	1.25786	1.34792		1.48788
	0.47109	0.254397		2.45867
	1.21062	0.687254		3.08126
	1.01716	0.0729582		1.83076
	0.859697	0.12422		2.37657
	0.174339	0.125284		2.30786
	0.211644	1.07289		1.30516
	0.209019	1.27347		3.8904
	0.209207	0.899322		1.83693
	0.16759	1.98434		5.1543
	2.09375	1.47086		2.11047
	0.609624	0.172505		2.12259
	0.296751	1.50724		1.71696
	0.977235	0.618337		1.6908
	0.938431	0.0886985		0.336288
	1.46051			3.18613
	0.751344
	0.772152
	1.15457
	12.2133
	3.06949
	0.646741
	1.15139
	1.19431
	0.288128
	0.0464904
	1.02166
	0.659301
	1.1572
	0.114351
	1.18625
	0.170027
	1.06928
	1.53587
	0.374735
	0.0866071
	0.485524
	0.931307
	0.515893
	1.15645
	0.798772
	0.743658
