# Supplementary material for: A hierarchical pathway for assembly of the distal appendages that organize primary cilia
Source: eLife. 2025 Jan 30;14:e85999. doi: 10.7554/eLife.85999 (PMC11984956; doi:10.7554/eLife.85999)
Supplement: Figure 2—figure supplement 2—source data 1. [file elife-85999-fig2-figsupp2-data1.zip]

Archive with 25 entries (23 files):
- Figure 2-figure supplement 1-Source Data/
- Figure 2-figure supplement 1-Source Data/.DS_Store
- __MACOSX/Figure 2-figure supplement 1-Source Data/._.DS_Store
- Figure 2-figure supplement 1-Source Data/Figure 2-figure supplement 1-Source Data 1/
- __MACOSX/Figure 2-figure supplement 1-Source Data/._Figure 2-figure supplement 1-Source Data 1
- Figure 2-figure supplement 1-Source Data/Figure 2-figure supplement 2-Source Data 2.pdf
- __MACOSX/Figure 2-figure supplement 1-Source Data/._Figure 2-figure supplement 2-Source Data 2.pdf
- Figure 2-figure supplement 1-Source Data/Figure 2-figure supplement 1-Source Data 1/ANKRD26.tif
- __MACOSX/Figure 2-figure supplement 1-Source Data/Figure 2-figure supplement 1-Source Data 1/._ANKRD26.tif
- Figure 2-figure supplement 1-Source Data/Figure 2-figure supplement 1-Source Data 1/.DS_Store
- __MACOSX/Figure 2-figure supplement 1-Source Data/Figure 2-figure supplement 1-Source Data 1/._.DS_Store
- Figure 2-figure supplement 1-Source Data/Figure 2-figure supplement 1-Source Data 1/CEP89.tif
- __MACOSX/Figure 2-figure supplement 1-Source Data/Figure 2-figure supplement 1-Source Data 1/._CEP89.tif
- Figure 2-figure supplement 1-Source Data/Figure 2-figure supplement 1-Source Data 1/KIZ.tif
- __MACOSX/Figure 2-figure supplement 1-Source Data/Figure 2-figure supplement 1-Source Data 1/._KIZ.tif
- Figure 2-figure supplement 1-Source Data/Figure 2-figure supplement 1-Source Data 1/CEP164.tif
- __MACOSX/Figure 2-figure supplement 1-Source Data/Figure 2-figure supplement 1-Source Data 1/._CEP164.tif
- Figure 2-figure supplement 1-Source Data/Figure 2-figure supplement 1-Source Data 1/NCS1.tif
- __MACOSX/Figure 2-figure supplement 1-Source Data/Figure 2-figure supplement 1-Source Data 1/._NCS1.tif
- Figure 2-figure supplement 1-Source Data/Figure 2-figure supplement 1-Source Data 1/CEP83.tif
- __MACOSX/Figure 2-figure supplement 1-Source Data/Figure 2-figure supplement 1-Source Data 1/._CEP83.tif
- Figure 2-figure supplement 1-Source Data/Figure 2-figure supplement 1-Source Data 1/IFT88.tif
- __MACOSX/Figure 2-figure supplement 1-Source Data/Figure 2-figure supplement 1-Source Data 1/._IFT88.tif
- Figure 2-figure supplement 1-Source Data/Figure 2-figure supplement 1-Source Data 1/SCLT1.tif
- __MACOSX/Figure 2-figure supplement 1-Source Data/Figure 2-figure supplement 1-Source Data 1/._SCLT1.tif
