# Supplementary material for: A hierarchical pathway for assembly of the distal appendages that organize primary cilia
Source: eLife. 2025 Jan 30;14:e85999. doi: 10.7554/eLife.85999 (PMC11984956; doi:10.7554/eLife.85999)
Supplement: Figure 4—figure supplement 1—source data 1. [file elife-85999-fig4-figsupp1-data1.zip]

Archive with 3 entries (2 files):
- Figure 4-figure supplement 1-Source Data 1/
- Figure 4-figure supplement 1-Source Data 1/.DS_Store
- Figure 4-figure supplement 1-Source Data 1/Colorized for 700.TIF
