# Supplementary material for: A hierarchical pathway for assembly of the distal appendages that organize primary cilia
Source: eLife. 2025 Jan 30;14:e85999. doi: 10.7554/eLife.85999 (PMC11984956; doi:10.7554/eLife.85999)
Supplement: Figure 4—figure supplement 2—source data 3. [file elife-85999-fig4-figsupp2-data3.zip]

Archive with 1 entries (1 files):
- Figure 4-figure supplement 2-Source Data 3.xlsx
